# Supplementary material for: Postpartum Vascular Dysfunction in the Reduced Uteroplacental Perfusion Model of Preeclampsia
Source: PLoS One. 2016 Sep 22;11(9):e0162487. doi: 10.1371/journal.pone.0162487 (PMC5033327; doi:10.1371/journal.pone.0162487)
Supplement: S1 File — (ZIP) [file pone.0162487.s001.zip]

Archive with 13 entries (13 files):
- Figure 1.pzf
- Figure 2A-C.pzf
- Figure 2D-F.pzf
- Figure 2G-I.pzf
- Figure 3A-B.pzf
- Figure 3C-D.pzf
- Figure 4A-C.pzf
- Figure 4D-F.pzf
- Figure 4G-I.pzf
- Figure 5A-B.pzf
- Figure 6A-C.pzf
- Figure 6D-F.pzf
- Figure 7A-B.pzf
